# Supplementary material for: Rapid on-site diagnosis of canine giardiosis: time versus performance
Source: Parasit Vectors. 2020 Nov 2;13:544. doi: 10.1186/s13071-020-04422-6 (PMC7607699; doi:10.1186/s13071-020-04422-6)
Supplement: Supplementary file 1 — Additional file 1: Table S1. Excel dataset for 100 samples. [file 13071_2020_4422_MOESM1_ESM.xlsx]

## Sheet: Table S1
Additional file 1: Table S1. Excel dataset for 100 samples
GROUP A (samples tested positive with the Speed Giardia test)
sample	Speed Giardia	Flotation	Elisa	PCR		Resulted negative = 0
1	1	1	1	1		Resulted positive = 1
2	1	1	1	1
3	1	1	1	1
4	1	1	1	1
5	1	1	1	1
6	1	1	1	1
7	1	1	1	1
8	1	1	1	1
9	1	1	1	1
10	1	1	1	1
11	1	1	1	1
12	1	1	1	1
13	1	1	1	1
14	1	1	1	1
15	1	1	1	1
16	1	1	1	1
17	1	1	1	1
18	1	1	1	1
19	1	1	1	1
20	1	1	1	1
21	1	1	1	1
22	1	1	1	1
23	1	1	1	1
24	1	1	1	1
25	1	1	1	1
26	1	1	1	1
27	1	1	1	1
28	1	1	1	1
29	1	1	1	1
30	1	1	1	1
31	1	1	1	1
32	1	1	1	1
33	1	1	1	1
34	1	1	1	1
35	1	0	1	1
36	1	0	1	1
37	1	0	1	1
38	1	0	1	1
39	1	0	1	1
40	1	0	1	1
41	1	0	1	1
42	1	0	1	1
43	1	0	1	1
44	1	0	1	1
45	1	0	1	1
46	1	0	1	1
47	1	0	1	1
48	1	0	1	1
49	1	0	1	1
50	1	0	1	1
GROUP B (samples tested negative with the Speed Giardia test)
sample	Speed Giardia	Flotation	Elisa	PCR
1	0	0	1	1
2	0	0	1	1
3	0	0	1	1
4	0	0	1	1
5	0	0	1	1
6	0	0	1	1
7	0	0	1	1
8	0	0	1	1
9	0	0	0	1
10	0	0	0	1
11	0	0	0	1
12	0	0	0	1
13	0	0	0	1
14	0	0	1	0
15	0	0	1	0
16	0	0	1	0
17	0	0	1	0
18	0	0	1	0
19	0	0	1	0
20	0	0	1	0
21	0	0	0	1
22	0	0	0	1
23	0	0	0	1
24	0	0	0	1
25	0	0	0	1
26	0	0	0	1
27	0	0	0	1
28	0	0	0	1
29	0	0	0	1
30	0	0	0	0
31	0	0	0	0
32	0	0	0	0
33	0	0	0	0
34	0	0	0	0
35	0	0	0	0
36	0	0	0	0
37	0	0	0	0
38	0	0	0	0
39	0	0	0	0
40	0	0	0	0
41	0	0	0	0
42	0	0	0	0
43	0	0	0	0
44	0	0	0	0
45	0	0	0	0
46	0	0	0	0
47	0	0	0	0
48	0	0	0	0
49	0	0	0	0
50	0	0	0	0
